# Supplementary material for: Barriers and Enablers of Kangaroo Mother Care Practice: A Systematic Review
Source: PLoS One. 2015 May 20;10(5):e0125643. doi: 10.1371/journal.pone.0125643 (PMC4439040; doi:10.1371/journal.pone.0125643)
Supplement: S1 Dataset — (XLSX) [file pone.0125643.s004.xlsx]

## Sheet: Sheet3
										Mothers - ENABLERS																		Mothers - BARRIERS
										Sociocultural					Resourcing						Experiential							Sociocultural						Resourcing						Experiential
Title	Author	Journal / details	Year	Geography	Geography_Coded	Sample size	Description	Study type	Study type code	Mothers - BARRIERS - Country-specific beliefs or practices	Mothers - BARRIERS - Early discharge as motivator	Mothers - BARRIERS - Positive attitudes toward PT survival	Mothers - BARRIERS - Awareness of KMC before birth	Mothers - BARRIERS - Ease of teaching / training mothers	Mothers - BARRIERS - Access to staff and training on KMC	Mothers - BARRIERS - Positive elements of the facility	Mothers - BARRIERS - Support from family, friends, and other mothers	Mothers - BARRIERS - Support from staff or CHW	Mothers - BARRIERS - Support from government / employers for parents	Mothers - BARRIERS - Ability to stay with infant	Mothers - BARRIERS - Ease of practice / preference over traditional care	Mothers - BARRIERS - Feelings of confidence / empowerment	Mothers - BARRIERS - Understanding of efficacy	Mothers - BARRIERS - Mother-infant attachment	Mothers - BARRIERS - Belief that infant enjoys practice	Mothers - BARRIERS - Improved family interactions	Mothers - BARRIERS - Willingness to explain practice to others / practice outside home	Mothers - BARRIERS - Country or culture-specific beliefs or practices	Mothers - BARRIERS - Disapproval from community	Mothers - BARRIERS - Disempowerment in decision-making	Mothers - BARRIERS - General lack of buy-in / low perceived value	Mothers - BARRIERS - Receiving visitors	Mothers - BARRIERS - PT infant stigma	Mothers - BARRIERS - Issues with facility environment / resources	Mothers - BARRIERS - Difficulty accessing facility	Mothers - BARRIERS - Lack of help with KMC practice and other obligations	Mothers - BARRIERS - Low awareness of KMC / infant health	Mothers - BARRIERS - Negative impressions of staff attitudes or interactions with staff	Mothers - BARRIERS - Poor staff attitudes towards KMC	Mothers - BARRIERS - Isolation effect	Mothers - BARRIERS - Fear / anxiety of hurting infant	Mothers - BARRIERS - Breastmilk expression and others BF-related issues	Mothers - BARRIERS - Issues with clothing / infants' medical devices	Mothers - BARRIERS - Mothers' medical issues / post-partum depression	Mothers - BARRIERS - Discomfort / unease with the situation	Mothers - BARRIERS - Demographics of mother or infant	Mothers - BARRIERS - Positioning issues (including sleeping)	Mothers - BARRIERS - Temperature	Mothers - BARRIERS - Pain / fatigue
A Realistic Evaluation of Two Training Programs on Implementing Skin-to-Skin as a Standard of Care.	Brimdyr K, WidstrÃ¶m AM, Cadwell K, Svensson K, Turner-Maffei C.	J Perinat Educ. 2012 Summer;21(3):149-57. doi: 10.1891/1058-1243.21.3.149.	2012	Egypt	North Africa / Middle East	9 hospitals	Comparison of two training techniquest to promote STS care as part of BFHI using realistic evaluation	Systematic	3																																		1	1	1		1
Adaptation of kangaroo mother care for community-based application.	Quasem I, Sloan NL, Chowdhury A, Ahmed S, Winikoff B, Chowdhury AM.	J Perinatol. 2003 Dec;23(8):646-51.	2003	Bangladesh	South Asia	35 mothers in pilot; In-depth interviews with 19 mothers	Pilot study of CKMC effectiveness; developed CKMC protocol	Exploratory	2					1									1	1												1						1		1			1		1
Application of the baby friendly hospital initiative to neonatal care: suggestions by Swedish mothers of very preterm infants.	Nyqvist KH, Kylberg E.	J Hum Lact. 2008 Aug;24(3):252-62. doi: 10.1177/0890334408319156.	2008	Sweden	Developed country / countries	13 interviews with mothers	Interviews with mothers to determine updates needed to baby-friendly hopsital initiatve	Systematic	3																									1				1							1
Applying the plan-do-study-act model to increase the use of kangaroo care.	Stikes R, Barbier D.	J Nurs Manag. 2013 Jan;21(1):70-8. doi: 10.1111/jonm.12021.	2013	United States (Kentucky)	Developed country / countries	1 hospital; 45 staff surveys ued to collect data on barriers to KMC	Use of Plan-Do-Study Act Model to increase use of KMC in a hospital setting	Prioritized	4
Assessing midwives' breastfeeding knowledge: properties of the Newborn Feeding Ability questionnaire and Breastfeeding Initiation Practices scale.	Creedy DK, Cantrill RM, Cooke M.	Int Breastfeed J. 2008 Apr 30;3:7. doi: 10.1186/1746-4358-3-7.	2008	Australia	Developed country / countries	1107 midwives	Survey to assess lactation and infant feeding practices among nurses	Systematic	3
Avaliação da implantação do cuidado humanizado aos recém-nascidos com baixo peso: método canguru; Evaluation of implementation of humanized care to low weight newborns: the Kangaroo Method	Gontijo, Tarcísio L.; Meireles, Adriana L.; Malta, Deborah C.; Proietti, Fernando A.; Xavier, César C.	J Pediatr (Rio J)	2010	Brazil	Latin America / Caribbean	176 hospitals	Study to evaluate the implementation of the kangaroo mother method in hosptials trained by the Brazilian Ministry of Health	Systematic	3																									1
Balancing preterm infants' developmental needs with parents' readiness for skin-to-skin care: a phenomenological study.	Kymre IG, Bondas T.	Int J Qual Stud Health Well-being. 2013 Jul 11;8:21370. doi: 10.3402/qhw.v8i0.21370.	2013	Denmark, Sweden, and Norway	Developed country / countries	18 NICU nurses	Study to articulate nurses' experiences implementing STS for newborns	Exploratory	2								1	1																		1					1			1			1		1
Birth Kangaroo (Skin-to-skin) Care and Breastfeeding: An Eclamptic Woman's Story	Roller, C. G.; Meyer, K.; Anderson, G. C.	MCN Am J Matern Child Nurs	1999	US	Developed country / countries			Indirect	1								1	1						1	1
Breastfeeding Support in Neonatal Intensive Care: A National Survey	Maastrup, R.; Bojesen, S. N.; Kronborg, H.; Hallstrom, I.	Journal of Human Lactation	2012	Denmark, Sweden, and Norway	Developed country / countries	19 Danish NICUs	The aim of this survey was to describe breastfeeding supportin Danish NICUs, where approximately 98% of mothers initiate lactation	Systematic	3
Caregivers' perceptions and experiences of 'kangaroo care' in a developing country.	Kambarami RA, Mutambirwa J, Maramba PP.	Trop Doct. 2002 Jul;32(3):131-3.	2002	Zimbabwe	Sub-Saharan Africa	4 focus groups (10-12 people each) with mothers with KMC experience	Output of focus group discussions on paretns' perceptions of KMc in a tertiary hosptial in Zimbabwe	Exploratory	2		1							1			1	1	1		1				1					1		1	1					1					1
Clinician perspectives on barriers to and opportunities for skin-to-skin contact for premature infants in neonatal intensive care units.	Lee HC, Martin-Anderson S, Dudley RA.	Breastfeed Med. 2012 Apr;7(2):79-84. doi: 10.1089/bfm.2011.0004. Epub 2011 Oct 19.	2012	US (California)	Developed country / countries	5-10 practitioners from 11 NICU's each	Qualitative study to identify barriers to promoting STS in NICU	Exploratory	2								1	1										1			1			1						1			1	1
Community Kangaroo Mother Care: implementation and potential for neonatal survival and health in very low-income settings.	Ahmed S, Mitra SN, Chowdhury AM, Camacho LL, Winikoff B, Sloan NL.	J Perinatol. 2011 May;31(5):361-7. doi: 10.1038/jp.2010.131. Epub 2011 Feb 10.	2011	Bangladesh	South Asia	4165 live births	Randomized cluster trial of CKMC in Bangladesh	Indirect	1									1										1																		1
Community neonatal practices and its association with skilled birth attendance in rural Haryana, India.	Upadhyay RP, Rai SK, Anand K.	Acta Paediatr. 2012 Dec;101(12):e535-9. doi: 10.1111/j.1651-2227.2012.02833.x. Epub 2012 Sep 7.	2012	India	South Asia	415 mothers	Survey of home-based neonatal practices and association with skilled birth attendance	Systematic	3						1																															1
Community-based kangaroo mother care to prevent neonatal and infant mortality: a randomized, controlled cluster trial.	Sloan NL, Ahmed S, Mitra SN, Choudhury N, Chowdhury M, Rob U, Winikoff B.	Pediatrics. 2008 May;121(5):e1047-59. doi: 10.1542/peds.2007-0076.	2008	Bangladesh	South Asia	42 unions (administrative areas)	Comparison cKMC's impact on infant mortaility to control	Systematic	3	1							1	1																			1	1										1
Effect of community-based behaviour change management on neonatal mortality in Shivgarh, Uttar Pradesh, India: a cluster-randomised controlled trial.	Kumar V, Mohanty S, Kumar A, Misra RP, Santosham M, Awasthi S, Baqui AH, Singh P, Singh V, Ahuja RC, Singh JV, Malik GK, Ahmed S, Black RE, Bhandari M, Darmstadt GL; Saksham Study Group.	Lancet. 2008 Sep 27;372(9644):1151-62. doi: 10.1016/S0140-6736(08)61483-X.	2008	India	South Asia	39 villages with population of 104123	Randomized cluster trial of villages testing effectiveness to newborn care behavior-change package, including STS component	Systematic	3	1																		1									1
Effect of early skin-to-skin mother--infant contact during the first 3 hours following birth on exclusive breastfeeding during the maternity hospital stay.	Bramson L, Lee JW, Moore E, Montgomery S, Neish C, Bahjri K, Melcher CL.	J Hum Lact. 2010 May;26(2):130-7. doi: 10.1177/0890334409355779. Epub 2010 Jan 28.	2010	US (California)	Developed country / countries	21842 mothers delivering a singleton infant	Quantitative study to assess impact of STS and demographic variables on breastfeeding	Indirect	1				1																								1
Effect of Kangaroo Mother Care on physical growth, breastfeeding and its acceptability.	Gathwala G, Singh B, Singh J.	Trop Doct. 2010 Oct;40(4):199-202. doi: 10.1258/td.2010.090513. Epub 2010 Jul 28.	2010	India	South Asia	110 neonates	RCT for KMC, plus study of acceptability	Systematic	3												1	1		1
Effect of kangaroo mother care on premature infants' physiological, behavioral and psychosocial outcomes in Ain Shams maternity and Gynecological Hospital, Cairo, Egypt	Mohammed El-Nagger, N. S.; Abed El-Azim, H.; Mahmoud Zaki Hassan, S.	Life Science Journal	2013	Egypt	North Africa / Middle East			Systematic	3					1				1			1	1		1	1						1						1	1			1
Effect of Mother/Infant Skin-to-Skin Contact on Postpartum Depressive Symptoms and Maternal Physiological Stress	Bigelow, A.; Power, M.; MacLellan-Peters, J.; Alex, M.; McDonald, C.	Jognn-Journal of Obstetric Gynecologic and Neonatal Nursing	2012	Canada	Developed country / countries	90 mothers	To investigate the effect of mother / in fant SSC on mothers' postpartume depressive symptoms during the first 3 postpartum motnsh and their physiological stress during the first postpartum month	Systematic	3													1
Effect of the Newhints home-visits intervention on neonatal mortality rate and care practices in Ghana: a cluster randomised controlled trial.	Kirkwood BR, Manu A, ten Asbroek AH, Soremekun S, Weobong B, Gyan T, Danso S, Amenga-Etego S, Tawiah-Agyemang C, Owusu-Agyei S, Hill Z.	Lancet. 2013 Jun 22;381(9884):2184-92. doi: 10.1016/S0140-6736(13)60095-1. Epub 2013 Apr 9.	2013	Ghana	Sub-Saharan Africa	98 zones in Ghana	Study on NMR and other health efects of Newhints intervention in Ghana	Systematic	3						1
Effectiveness of a structured teaching programme on Kangaroo care among the mothers of preterm babies	Sivapriya, S.; Subash, J.; Kamala, S.	Perinatology	2007	India	South Asia	30 mothers of preterm babies	To assess the knowledge of mothers of preterm babies regarding kangaroo care. To evaluate the effectiveness of a structured teaching programme on kangaroo care among the mothers of preterm babies.	Systematic	3						1																						1									1
Effectiveness of the UNICEF/WHO 20-hour course in improving health professionals' knowledge, practices, and attitudes to breastfeeding: before/after study of 5 maternity facilities in Croatia.	Zakarija-Grkovic I, Burmaz T.	Croat Med J. 2010 Oct;51(5):396-405.	2010	Croatia	Eastern Europe	5 maternity hospitals	Study to evaluate knowledge, practices, and attitudes to breastfeeding among Croatian health professionals before and after the United Nations International Children's Emergency Fund / WHO (UNICEF/WHO) 20-hour course)	Systematic	3
Evaluation of mothers' knowledge, attitudes, and practice towards the ten steps to successful breastfeeding in Egypt.	Abul-Fadl AM, Shawky M, El-Taweel A, Cadwell K, Turner-Maffei C.	Breastfeed Med. 2012 Jun;7(3):173-8. doi: 10.1089/bfm.2011.0028.	2012	Egypt	North Africa / Middle East	1052 breastfeeding mothers	Survey of mothers' attitudes and practices with breastfeeding	Systematic	3																												1									1
Experience with Kangaroo Mother Care in a Neonatal Intensive Care Unit (NICU) in Chandigarh, India	Parmar VR, Kumar A, Kaur R, Parmar S, Kaur D, Basu S, Jain S, Narula S.	Indian J Pediatr. 2009 Jan;76(1):25-8. doi: 10.1007/s12098-009-0024-2. Epub 2009 Apr 18.	2009	India	South Asia	135 babies; Surveys with 60mothers, 40 fathers, and 30 nurses / physicians	Introduced intermittent KMC to babies to determine effectiveness and acceptability	Systematic	3					1			1			1	1	1	1	1																	1
Factors affecting parents' presence with their extremely preterm infants in a neonatal intensive care room.	Heinemann AB, HellstrÃ¶m-Westas L, Hedberg Nyqvist K.	Acta Paediatr. 2013 Jul;102(7):695-702. doi: 10.1111/apa.12267. Epub 2013 May 8.	2013	Sweden	Developed country / countries	7 mothers and six fathers	Interviews on experiences with preterm infant care and KMC	Indirect	1								1	1		1		1		1		1								1		1		1				1			1
Factors associated with maternal visitation and participation in skin-to-skin care in an all referral level IIIc NICU.	Gonya J, Nelin LD.	Acta Paediatr. 2013 Feb;102(2):e53-6. doi: 10.1111/apa.12064. Epub 2012 Nov 27.	2013	US	Developed country / countries	32 extremely premature neonates and their mothers	Study of factors that affect how much mothers practice STS	Systematic	3																											1		1							1	1
Factors influencing implementation of kangaroo holding in a Special Care Nursery.	Johnson AN.	MCN Am J Matern Child Nurs. 2007 Jan-Feb;32(1):25-9.	2007	United States	Developed country / countries	67 nurses	Descriptive survey to identify factors that support KMC implementation	Prioritized	4							1						1
Factors that influence neonatal nursing perceptions of family-centered care and developmental care practices.	Hendricks-MuÃ±oz KD, Louie M, Li Y, Chhun N, Prendergast CC, Ankola P.	Am J Perinatol. 2010 Mar;27(3):193-200. doi: 10.1055/s-0029-1234039. Epub 2009 Aug 3.	2010	US (New York)	Developed country / countries	59 neonatal nurses	Study to understand association of training for nuses and perceptions on family-centered care, developmental care, and KMC	Systematic	3
Feasibility of kangaroo mother care in Mumbai.	Kadam S, Binoy S, Kanbur W, Mondkar JA, Fernandez A.	Indian J Pediatr. 2005 Jan;72(1):35-8.	2005	India	South Asia	89 neonates given KMC and CMC	RCT, with component to study to determine feasibility and acceptability of KMC vs conventional care in hospital in India	Systematic	3												1																												1
Feasibility of using kangaroo (skin-to-skin) care with colicky infants.	Ellett ML, Bleah DA, Parris S.	Gastroenterol Nurs. 2004 Jan-Feb;27(1):9-15. Review.	2004	United States	Developed country / countries	5 mothers and 4 fathers	Study to examine feasibility of implementing KMC at the beginning of colicky episodes	Indirect	1																											1
Feasibility, acceptability and cost of kangaroo mother care in Recife, Brazil.	Lima G, Quintero-Romero S, Cattaneo A.	Ann Trop Paediatr. 2000 Mar;20(1):22-6.	2000	Brazil	Latin America / Caribbean	244 LBWIs in study; 06 interviewed for acceptability of KMC	Descriptive study of KMC of LBWIs at a hospital in Brazil	Systematic	3											1	1	1	1	1										1											1			1	1
Getting to know you: mothers' experiences of kangaroo care.	Roller CG.	J Obstet Gynecol Neonatal Nurs. 2005 Mar-Apr;34(2):210-7.	2005	US	Developed country / countries			Exploratory	2									1				1		1	1									1				1			1
'I never thought that this baby would survive; I thought that it would die any time': perceptions and care for preterm babies in eastern Uganda.	Waiswa P, Nyanzi S, Namusoko-Kalungi S, Peterson S, Tomson G, Pariyo GW.	Trop Med Int Health. 2010 Oct;15(10):1140-7. doi: 10.1111/j.1365-3156.2010.02603.x. Epub 2010 Aug 17.	2010	Uganda	Sub-Saharan Africa	Interviews with 11 CHW, 10 mothers, 6 fathers, and 3 grandmothers; 3 focus groups -- 16 hospitals included in total	Study on perceptions of preterm infants and how to care for them	Exploratory	2																			1				1		1		1					1					1			1
Implementation of kangaroo care: a parent-health care team approach to practice change.	Victor L, Persoon J.	Crit Care Nurs Clin North Am. 1994 Dec;6(4):891-5.	1994	United States	Developed country / countries	N/A	Case study of the first NICU in the US to implement KMC	Exploratory	2									1		1	1		1
Implementation of kangaroo mother care: a randomized trial of two outreach strategies.	Pattinson RC, Arsalo I, Bergh AM, Malan AF, Patrick M, Phillips N.	Acta Paediatr. 2005 Jul;94(7):924-7.	2005	South Africa	Sub-Saharan Africa	34 hosptials	Study to test whether on-site KMC facilitator improves hospital adoption of KMC	Systematic	3
Implementing a Birth Kangaroo Care Policy in Labor and Delivery: Bringing Evidence-Based Practice to the Bedside	Maloof-Bury, P. A.; Russell, E.	Jognn-Journal of Obstetric Gynecologic and Neonatal Nursing	2013	US	Developed country / countries	1 hospital	Implemntation of KMC policy	Indirect	1												1
Implementing skin-to-skin contact at birth using the Iowa model: applying evidence to practice.	Haxton D, Doering J, Gingras L, Kelly L.	Nurs Womens Health. 2012 Jun-Jul;16(3):220-9; quiz 230. doi: 10.1111/j.1751-486X.2012.01733.x.	2012	US	Developed country / countries	1 hospital	Experience with incorporation of STS in a hospital	Exploratory	2																													1
Infant holding policies and practices in neonatal units.	Franck LS, Bernal H, Gale G.	Neonatal Netw. 2002 Mar;21(2):13-20.	2002	US	Developed country / countries	Nurses from 215 neonatal units	Cross-sectional descriptive study of NICU nurses about neonatal unit policies and practices	Prioritized	4																							1		1
Influence of an education program of pregnant women on delivery.	MartÃ­nez-Galiano JM, Delgado-RodrÃ­guez M.	J Matern Fetal Neonatal Med. 2013 Sep 25. [Epub ahead of print]	2013	Spain	Developed country / countries	520 pregnant women	Study to assess whether education program for pregnant women influences factors related to delivery and health beahvior with newborns	Systematic	3				1
Influence of NICU co-care facilities and skin-to-skin contact on maternal stress in mothers of preterm infants.	Flacking R, Thomson G, Ekenberg L, LÃ¶wegren L, Wallin L.	Sex Reprod Healthc. 2013 Oct;4(3):107-12. doi: 10.1016/j.srhc.2013.06.002. Epub 2013 Jul 2.	2013	Sweden	Developed country / countries	300 mothers of PTI	Study to investigate influence of co-care facilities and STS on maternal stres sin mothers	Systematic	3							1
Introducing home based skin-to-skin care for low birth weight newborns: a pilot approach to education and counseling in Ghana	Bazzano, A.; Hill, Z.; Tawiah-Agyemang, C.; Manu, A.; ten Asbroek, G.; Kirkwood, B.	Global Health Promotion	2012	Ghana	Sub-Saharan Africa	2 FDG with mothers (9 mothers / group), 4 in-depth interviews with mothers who refused to try STSC, 5 mothers in STSC pilot, and group interview with 20 TBAs	The dual aims of this study were to understand the acceptance and barriers to STSC in an African community setting and to use in-epthformative research to contribute to the success of a behavior-based health intervention	Exploratory	2								1											1	1							1	1				1	1				1	1		1
Introduction of community-based skin-to-skin care in rural Uttar Pradesh, India.	Darmstadt GL, Kumar V, Yadav R, Singh V, Singh P, Mohanty S, Baqui AH, Bharti N, Gupta S, Misra RP, Awasthi S, Singh JV, Santosham M.	J Perinatol. 2006 Oct;26(10):597-604. Epub 2006 Aug 17.	2006	India	South Asia	1930 mothers with newborns	Implementation of cKMC and assessment of acceptance	Exploratory	2													1	1		1								1								1			1				1
Kangaroo Care for a restless infant with gastric reflux. One nurse midwife's personal experience	Roller, C. G.	MCN Am J Matern Child Nurs	1999	US	Developed country / countries	1 mother		Indirect	1
Kangaroo care for well low birth weight infants at harare Central Hospital Maternity Unit -- Zimbabwe	Kambarami RA, Chidede O, Kowo DT.	Cent Afr J Med. 1999 Mar;45(3):56-9.	1999	Zimbabwe	Sub-Saharan Africa	613 mother-infant dyads	Cross sectional study of Harare Central Hospital in Zimbabwe.	Indirect	1									1																							1
Kangaroo care in a neonatal context: parents' experiences of information and communication of nurse-parents.	Lemmen D, Fristedt P, Lundqvist A.	Open Nurs J. 2013 May 16;7:41-8. doi: 10.2174/1874434601307010041. Print 2013.	2013	Sweden	Developed country / countries	20 parents	Qualitative study with semi-structured interviews of parents' experiences of information from nurses	Exploratory	2								1	1			1	1				1											1	1			1				1
Kangaroo care in Port Moresby, Papua New Guinea.	McMaster P, Haina T, Vince JD.	Trop Doct. 2000 Jul;30(3):136-8.	2000	Papua New Guinea	East / Southeast Asia / Pacific	109 LBWIs randomly assigned to KMC or conventional care	1-year retrospective study of KMC impact in special care nursery	Exploratory	2								1																								1						1	1
Kangaroo care in pre-term or low birth weight babies in a postnatal ward	Gregson, S.; Blacker, J.	British Journal of Midwifery	2011	Turkey	Developed country / countries		Study to define the practices of nurses in an attempt to reduce the stress in neonates caused by environmental factors	Systematic	3												1			1	1																		1					1
Kangaroo care: is it for everyone?	Neu M.	Neonatal Netw. 2004 Sep-Oct;23(5):47-54.	2004	US (Colorado)	Developed country / countries	24 mothers	Study to describe factors that influence mothers to adhere to KMC.	Exploratory	2									1				1		1										1		1		1			1							1
Kangaroo Care: National Survey of Practice, Knowledge, Barriers, and Perceptions	Engler AJ, Luddington-Hoe, SM, Cusson RM, , Adams R, Bahnsen M, Brumbaugh E, Coates P, Grieb J, McHargue L, Ryan DL, Settle M, Williams D	American Journal of Maternal/Child Nursing	2002	United States	Developed country / countries	537 nurses across different hospitals	National survey of nurses in hospitals to assess practice, knowledge, barriers, and perceptions of KMC	Prioritized	4																									1
Kangaroo Mother Care (KMC) in LBW infants--a western Rajasthan experience.	Gupta M, Jora R, Bhatia R.	Indian J Pediatr. 2007 Aug;74(8):747-9.	2007	India	South Asia	50 infants	Experience and clinical outcomes from training mothers in KMC	Exploratory	2					1			1
Kangaroo mother care and the bonding hypothesis.	Tessier R, Cristo M, Velez S, Giron M, de Calume ZF, Ruiz-Palaez JG, Charpak Y, Charpak N.	Pediatrics. 1998 Aug;102(2):e17.	1998	Colombia	Latin America / Caribbean	488 LBW Infants	Introduced KMC and incubators, and assessed mother's attachment behavior after	Systematic	3													1		1																1
Kangaroo mother care for low birth weight infants: a randomized controlled trial.	Suman RP, Udani R, Nanavati R.	Indian Pediatr. 2008 Jan;45(1):17-23.	2008	India	South Asia	206 LBW neonates	RCT to determine effectivness of KMC, with measures of KMC acceptability included	Systematic	3								1				1	1			1									1
Kangaroo mother care for low birthweight infants: a randomized controlled trial in different settings.	Cattaneo A, Davanzo R, Worku B, Surjono A, Echeverria M, Bedri A, Haksari E, Osorno L, Gudetta B, Setyowireni D, Quintero S, Tamburlini G.	Acta Paediatr. 1998 Sep;87(9):976-85.	1998	Mexico, Indonesia, Ethiopia	Developing countries in multiple continents	149 KMC and 136 CMC	Trial in three hospitals in three countries to study effectiveness, feasibility, acceptability, and cost of KMC compared to conventiaonal methods	Systematic	3							1	1				1													1		1									1			1
Kangaroo Mother Care helps fathers of preterm infants gain confidence in the paternal role.	Blomqvist YT, Rubertsson C, Kylberg E, JÃ¶reskog K, Nyqvist KH.	J Adv Nurs. 2012 Sep;68(9):1988-96. doi: 10.1111/j.1365-2648.2011.05886.x. Epub 2011 Nov 23.	2012	Sweden	Developed country / countries	7 fathers	Descriptive study of fathers' experience with KMC	Exploratory	2								1				1				1
Kangaroo mother care with limited resources.	Lincetto O, Nazir AI, Cattaneo A.	J Trop Pediatr. 2000 Oct;46(5):293-5.	2000	Mozambique	Sub-Saharan Africa	32 LBW infants	KMC introduced in facilities with limited resources and no ICU; compared outcomes of KMC and non-KMC babies as proxy for ability to implement KMC effectively	Indirect	1								1																1
Kangaroo mother care: a randomized controlled trial on effectiveness of early kangaroo mother care for the low birthweight infants in Addis Ababa, Ethiopia.	Worku B, Kassie A.	J Trop Pediatr. 2005 Apr;51(2):93-7.	2005	Ethiopia	Sub-Saharan Africa	123 LBWI	RCT for KMC effectviness	Indirect	1												1
Kangaroo Mother Care: Effect and perception of mothers and health personnel	Nirmala, P.; Rekha, S.; Washington, M.	Journal of Neonatal Nursing	2006	UK	Developed country / countries	214 babies	Study to compare the effecitce of Kangaroo care with standard care for premature, low birth weight babies of diabetic mothers in a transitional care ward setting.	Systematic	3													1	1
Kangaroo mother method: mothers' experiences and contributions to nursing	Arivabene JC, Tyrrell MA.	Rev Lat Am Enfermagem. 2010 Mar-Apr;18(2):262-8.	2010	US	Developed country / countries	18 mothers	Study of maternal experience of KMC in the NICU	Exploratory	2								1	1		1			1	1		1										1									1
Keeping newborns warm: beliefs, practices and potenital for behaviour change in rural Ghana	Hill Z, Tawiah-Agyemang C, Manu A, Okyere E, Kirkwood BR	Tropical Medicine & International Health	2010	Ghana	Sub-Saharan Africa	635 women	Qualitative survey of mothers about immediate newborn care to inform design of community newborn intervention	Exploratory	2					1														1																1
KMC facilitates mother baby attachment in low birth weight infants.	Gathwala G, Singh B, Balhara B.	Indian J Pediatr. 2008 Jan;75(1):43-7.	2008	India	South Asia	110 neonates	RCT of KMC group and control group to determine mother-baby attachment	Systematic	3											1				1
Knowledge and attitudes of nursing staff and mothers towards kangaroo mother care in the eastern sub-district of Cape Town	Solomons, N.; Rosant, C.	South African Journal of Clinical Nutrition	2012	South Africa	Sub-Saharan Africa	30 KMC mothers and 15 nursing staff	Survey to assess knowledge of and attitudes towards KMC	Systematic	3								1				1	1	1	1										1		1	1	1		1							1
Knowledge and Awareness about Benefits of Kangaroo Mother Care.	Muddu GK, Boju SL, Chodavarapu R.	Indian J Pediatr. 2013 Oct;80(10):799-803. doi: 10.1007/s12098-013-1073-0. Epub 2013 Jun 8.	2013	India	South Asia	46 mothers with preterm infants	Study of knowledge and awareness of KMC among mothers of preterm infants	Systematic	3					1										1												1	1					1							1
Making Kangaroo Care the Norm: Implementation of a New Model of Care	Barabach, L.; Sedlock, J.; Salmon, K.	Jognn-Journal of Obstetric Gynecologic and Neonatal Nursing	2012	US	Developed country / countries	1 hospital	Experience with implementation of KMC in a hospital	Indirect	1												1
Maternal kangaroo (skin-to-skin) care in the NICU beginning 4 hours postbirth.	Moran M, Radzyminski SG, Higgins KR, Dowling DA, Miller MJ, Anderson GC.	MCN Am J Matern Child Nurs. 1999 Mar-Apr;24(2):74-9.	1999	United States	Developed country / countries	1 mother	Case report of a mother initiating KMC 4.5 hours afeter birth	Indirect	1		1					1	1	1				1	1	1																	1
Mother-infant interaction is influenced by the amount of holding in preterm infants	Korja, R.; Maunu, J.; Kirjavainen, J.; Savonlahti, E.; Haataja, L.; Lapinleimu, H.; Manninen, H.; Piha, J.; Lehtonen, L.; Pipari Study Grp	Early Human Development	2008	Finland	Developed country / countries	30 preterm infants and mothers	Study to evaluate assocations between infant crying, holding and mother-infant interaction	Systematic	3															1
Mother-newborn contact in a randomized trial of kangaroo (skin-to-skin) care.	Anderson GC, Chiu SH, Dombrowski MA, Swinth JY, Albert JM, Wada N.	J Obstet Gynecol Neonatal Nurs. 2003 Sep-Oct;32(5):604-11.	2003	US	Developed country / countries	91 infants	Measurement of time held STS for infants assigned to KMC or control groups (data also analyzed based on whether infants went to postpartum care or NICU, based on their clinical state)	Exploratory	2																							1						1						1			1
Mothers' advice about facilitating breastfeeding in a neonatal intensive care unit.	Nyqvist KH, SjÃ¶dÃ©n PO, Ewald U.	J Hum Lact. 1994 Dec;10(4):237-43.	1994	Sweden	Developed country / countries	178 mothers	Study of interviews with mothers to identify factors that promote breastfeeding and skin-to-skin care in NICU	Prioritized	4																									1				1
Mothers' experiences of skin-to-skin care of healthy full-term newborns--a phenomenology study.	Dalbye R, Calais E, Berg M.	Sex Reprod Healthc. 2011 Aug;2(3):107-11. doi: 10.1016/j.srhc.2011.03.003. Epub 2011 Apr 12.	2011	Sweden	Developed country / countries	20 mothers	Study to explore experiences of mothers practicing STS with healthy infants	Exploratory	2								1	1						1	1											1		1			1							1
Neonatal care in the home in northern rural Honduras: a qualitative study of the role of traditional birth attendants.	Sacks E, Bailey JM, Robles C, Low LK.	J Perinat Neonatal Nurs. 2013 Jan;27(1):62-71. doi: 10.1097/JPN.0b013e31827fb3fd.	2013	Honduras	Latin America / Caribbean	6 semi-structured forcus groups	Qualitative study on traditional birth attendatns' (TBA) experiences with neontatal care in rural community	Exploratory	2
Neonatal nurses' knowledge and beliefs regarding kangaroo care with preterm infants in an Irish neonatal unit	Flynn, A.; Leahy-Warren, P.	Journal of Neonatal Nursing	2010	Ireland	Developed country / countries			Systematic	3													1
Nurses' viewpoint about the impact of Kangaroo Mother Care on the mother-infant attachment	Valizadeh, L.; Ajoodaniyan, N.; Namnabati, M.; Zamanzadeh, V.; layegh, V.	Journal of Neonatal Nursing	2013	Ireland	Developed country / countries	62 nurses	Study to investigate Irish neonatalnurses' knowledge and beliefs of Kangaroo care	Systematic	3															1
Observations on kangaroo baby care	Mukasa, G. K.	Mothers Child	1992	Honduras	Latin America / Caribbean	6 focus groups of 8-12 particpants	Semi-structured focus groups to understand newborn practices of TBA's	Indirect	1															1
Parental involvement and kangaroo care in European neonatal intensive care units: a policy survey in eight countries.	PallÃ¡s-Alonso CR, Losacco V, Maraschini A, Greisen G, Pierrat V, Warren I, Haumont D, Westrup B, Smit BJ, Sizun J, Cuttini M; European Science Foundation Network.	Pediatr Crit Care Med. 2012 Sep;13(5):568-77.	2012	8 developed European countries	Developed country / countries	362 units with 50+ VLBW infant admissions annually	Survey of policies and practices on KMC	Systematic	3																			1						1				1
Parents' Lived Experience of Providing Kangaroo Care to their Preterm Infants	Leonard, A.; Mayers, P.	Health SA Gesondheid	2008	South Africa	Sub-Saharan Africa	4 mothers and 2 fathers	This phenomenological study explores the lived experience of parents who provided their preterm infans with kangaroo care at a tertiary-level maternity centre in the Western Cape.	Exploratory	2								1	1				1		1									1			1	1			1	1				1				1
Parents' perception of skin-to-skin care with their preterm infants requiring assisted ventilation.	Neu M.	J Obstet Gynecol Neonatal Nurs. 1999 Mar-Apr;28(2):157-64.	1999	US	Developed country / countries	8 mothers and 1 father	Implementation of skin-to-skin and survey of parents' perception of use with LBWIs with assisted ventilation	Exploratory	2													1		1						1				1				1			1
Perception and practice of Kangaroo Mother Care after discharge from hospital in Kumasi, Ghana: a longitudinal study.	Nguah SB, Wobil PN, Obeng R, Yakubu A, Kerber KJ, Lawn JE, Plange-Rhule G.	BMC Pregnancy Childbirth. 2011 Dec 1;11:99. doi: 10.1186/1471-2393-11-99.	2011	Ghana	Sub-Saharan Africa	202 mothers and inpatient LBWI	Longitudinal study, where mothers were followed-up with after discharge, to evaluate continued practice of KMC in 2 hospitals	Systematic	3								1				1		1					1	1												1
Perceptions among post-delivery mothers of skin-to-skin contact and newborn baby care in a periurban hospital in Uganda.	Byaruhanga RN, BergstrÃ¶m A, Tibemanya J, Nakitto C, Okong P.	Midwifery. 2008 Jun;24(2):183-9. Epub 2007 Feb 22.	2008	Uganda	Sub-Saharan Africa	30 mothers	Study using focus groups to identify perceptions of mothers of skin-to-skin contact	Exploratory	2	1							1							1						1	1				1		1	1			1								1
Progress with the implementation of kangaroo mother care in four regions in Ghana.	Bergh AM, Manu R, Davy K, Van Rooyen E, Quansah Asare G, Awoonor-Williams J, Dedzo M, Twumasi A, Nang-Beifubah A.	Ghana Med J. 2013 Jun;47(2):57-63.	2013	Ghana	Sub-Saharan Africa	30 hospitals in Ghana	Study using stages of change model to evaluate progress with KMC implementation in four regions in Ghana	Systematic	3					1									1					1						1	1
Promoting skin-to-skin care for low birthweight babies: findings from the Ghana Newhints cluster-randomised trial.	Vesel L, ten Asbroek AH, Manu A, Soremekun S, Tawiah Agyemang C, Okyere E, Owusu-Agyei S, Hill Z, Kirkwood BR.	Trop Med Int Health. 2013 Aug;18(8):952-61. doi: 10.1111/tmi.12134. Epub 2013 Jun 3.	2013	Ghana	Sub-Saharan Africa	98 zones in Ghana; 22 exploratory interviews with mothes	Study to evaluate whether Newhints home visits program increased STS	Exploratory	2						1		1						1													1	1				1								1
Provision of Kangaroo Mother Care: supportive factors and barriers perceived by parents.	Blomqvist YT, FrÃ¶lund L, Rubertsson C, Nyqvist KH.	Scand J Caring Sci. 2013 Jun;27(2):345-53. doi: 10.1111/j.1471-6712.2012.01040.x. Epub 2012 Jul 22.	2013	Sweden	Developed country / countries	76 mothers and 74 fathers	Study to identify supportive factrs and barriers to KMC practice	Systematic	3	1						1	1	1	1				1	1							1	1		1		1	1	1			1	1	1				1		1
Randomized controlled trial of Family Nurture Intervention in the NICU: assessments of length of stay, feasibility and safety.	Welch MG, Hofer MA, Stark RI, Andrews HF, Austin J, Glickstein SB, Ludwig RJ, Myers MM.	BMC Pediatr. 2013 Sep 24;13(1):148. [Epub ahead of print]	2013	US (New York)	Developed country / countries	373 infants	Primary outcomes, length of stay in the NICU and, the feasibility and safety of its implementation in a high acuity level IV NICU	Systematic	3									1
Reducing neonatal infections in south and south central Vietnam: the views of healthcare providers.	Trevisanuto D, Arnolda G, Chien TD, Xuan NM, Thu le TA, Kumara D, Lincetto O, Moccia L.	BMC Pediatr. 2013 Apr 9;13:51. doi: 10.1186/1471-2431-13-51.	2013	Vietnam	East / Southeast Asia / Pacific	54 HCP's	Survey of physicians' prioritized list of ways to decrease neonatal infections	Indirect	1
Resistance to implementing Kangaroo Mother Care in developing countries, and proposed solutions.	Charpak N, Ruiz-PelÃ¡ez JG.	Acta Paediatr. 2006 May;95(5):529-34.	2006	Columbia, other developing countries	Developing countries in multiple continents	17 sites that have implemented KMC across 15 countries	Study sent by email and replicated by interviews to KMC coordinators in 15 countries at 17 sites to find barriers and solutions to implementation	Systematic	3								1											1	1	1				1		1						1	1		1		1		1
Safety, effectiveness and barriers to follow-up using an 'early discharge' Kangaroo Care policy in a resource poor setting	Blencowe, H.; Kerac, M.; Molyneux, E.	Journal of Tropical Pediatrics	2009	Malawi	Sub-Saharan Africa	272 infants	Prospective descriptive study of babies admitted to KMC ward in Malawi	Prioritized	4																										1
Scaling up kangaroo mother care in South Africa: 'on-site' versus 'off-site' educational facilitation.	Bergh AM, van Rooyen E, Pattinson RC.	Hum Resour Health. 2008 Jul 23;6:13. doi: 10.1186/1478-4491-6-13.	2008	South Africa	Sub-Saharan Africa	36 hospitals	Hospitals received either on site or off site training in KMC to determine impact of KMC implementation training	Systematic	3
Setting up Kangaroo Mother Care at Queen Elizabeth Central Hospital, Blantyre - A practical approach	Blencowe H, Molyneux E	Malawi Med Journal	2005	Malawi	Sub-Saharan Africa	1 hospital	Experience setting up KMC at a hospital in Malawi	Exploratory	2								1												1					1	1						1	1	1	1			1
Skin-to-skin care in neonatal intensive care units in the Nordic countries: a survey of attitudes and practices.	Olsson E, Andersen RD, Axelin A, Jonsdottir RB, Maastrup R, Eriksson M.	Acta Paediatr. 2012 Nov;101(11):1140-6. doi: 10.1111/j.1651-2227.2012.02802.x. Epub 2012 Aug 23.	2012	Nordic countries	Developed country / countries	109 NICU's, 1446 NICU staff members	NICU questionnaire assessing application of STS, eistence of guidelines, and staff attitudes	Prioritized	4																						1
Skin-to-skin contact of fullterm infants: an explorative study of promoting and hindering factors in two Nordic childbirth settings.	Calais E, Dalbye R, Nyqvist Kh, Berg M.	Acta Paediatr. 2010 Jul;99(7):1080-90. doi: 10.1111/j.1651-2227.2010.01742.x. Epub 2010 Mar 5.	2010	Sweden and Norway	Developed country / countries	117 postnatal mothers and 107 fathers / partners	Study to explore the factors that promote or hinder STS with parents and healthy fullterm infants	Prioritized	4				1																			1						1								1
Staff experiences in implementing guidelines for Kangaroo Mother Care--a qualitative study.	Wallin L, Rudberg A, Gunningberg L.	Int J Nurs Stud. 2005 Jan;42(1):61-73.	2005	Sweden	Developed country / countries	8 focus gropus across 2 internvetino and two control hospital units	Study to udnerstand staff experieences implementing KMC guidelines in hospitals	Systematic	3
Swedish mothers' experience of continuous Kangaroo Mother Care.	Blomqvist YT, Nyqvist KH.	J Clin Nurs. 2011 May;20(9-10):1472-80. doi: 10.1111/j.1365-2702.2010.03369.x. Epub 2010 Nov 30.	2011	Sweden	Developed country / countries	23 mother-infant pairs	Study to investigate mothers' experiences of KMC model of care in Swedish hospital	Exploratory	2											1	1	1	1	1										1				1				1		1			1		1
Testing a family intervention hypothesis: the contribution of mother-infant skin-to-skin contact (kangaroo care) to family interaction, proximity, and touch.	Feldman R, Weller A, Sirota L, Eidelman AI.	J Fam Psychol. 2003 Mar;17(1):94-107.	2003	Israel	North Africa / Middle East	146 premature infants ans families	Study of impact of KMC care on maternal and paternal behaviors and family dynamics	Systematic	3															1		1																				1
The attitudes and practices of neonatal nurses in the use of kangaroo care.	Chia P, Sellick K, Gan S.	Aust J Adv Nurs. 2006 Jun-Aug;23(4):20-7.	2006	Australia	Developed country / countries	34 NICU nurses	Survey of nurses in NICU about KMC practice	Prioritized	4							1		1				1		1										1
The breastfeeding support and promotion in Baby-Friendly Maternity Hospitals and Not-as-Yet Baby-Friendly Hospitals in Russia.	Abolyan LV.	Breastfeed Med. 2006 Summer;1(2):71-8.	2006	Russia	Eastern Europe	741 healthy postpartum women	Study to evaluate implementation of WHO/UNICEF "Ten Steps to Successful Breastfeeding" as defined by the BFHI in eight maternity hospitals in the Moscow regin	Systematic	3							1		1
The course of childbirth and the contact STS of mother with child and the symptoms of postpartum depression	Lessing-Pernak, J.	Ginekologia i Poloznictwo	2010	Poland	Eastern Europe	56 dyads mother-child	The analysis to the extent to which basic medical interventions applied during delivery: anaesthesia, induction and oxytocine stimulation, as well a the way of ending a delivery and the profress of the frist contact make a different between women in going through depression and subdepression after delivery and whether the basic personality dimensions take part in it.	Systematic	3													1
The father at the bedside: patterns of involvement in the NICU.	Feeley N, Sherrard K, Waitzer E, Boisvert L.	J Perinat Neonatal Nurs. 2013 Jan;27(1):72-80. doi: 10.1097/JPN.0b013e31827fb415.	2013	Canada	Developed country / countries	18 fathers of hospitalized infants	Qualitative study to understand role of fathers in the NICU	Exploratory	2
The 'kangaroo-method' for treating low birth weight babies in a developing country.	Bergman NJ, JÃ¼risoo LA.	Trop Doct. 1994 Apr;24(2):57-60.	1994	Zimbabwe	Sub-Saharan Africa	126 babies	Case study of KMC implementation at Manama Mission Hospital in Zimbabwe testing effectiveness and workload impact	Indirect	1								1						1																		1	1			1				1
The maternal experience of kangaroo holding	Johnson AN.	Journal of Obstetric, Gynecologic, & Neonatal Nursing	2007	US (Delaware)	Developed country / countries	18 mothers	Study of maternal experience of KMC in the NICU, including detailed observation and interviews with mothers practicing KMC	Exploratory	2							1		1				1		1	1	1								1						1
The relation between early mother-infant skin-to-skin contact and later maternal sensitivity in South African mothers of low birth weight infants	Bigelow, A. E.; Littlejohn, M.; Bergman, N.; McDonald, C.	Infant Mental Health Journal	2012	South Africa	Sub-Saharan Africa	12 mother-infant dyads	RCT of early SSC studying relation between early mother-infant STS contact and mothers' subsequent sensitivity to their low birth weight infants	Systematic	3															1
The role of fathers in the postpartum period: experiences with skin to skin method	Gutierrez, J. J. B.; Perez, M. D. A.; Aguilera, M. V. M.; Moreno, S. G.	Acta Paulista De Enfermagem	2012	Spain	Developed country / countries	14 in-depth interviews with fathers	This study aimed at investigating the STS contact method with fathers, looking at their own experiences with their newborns.	Exploratory	2
Towards better care for preterm infants in bamako, Mali	Sylla, M.; Kassogue, D.; Traore, I.; Diall, H.; Charpak, N.; Dicko-Traore, F.; N'Diaye, M.; Doumbia, D.; Kamissoko, F.; Sidibe, T.; Keita, M. M.	Current Women's Health Reviews	2011	Mali	Sub-Saharan Africa	1561 preterm and LBW infants admitted to neonatal unit	The objective of this studywas to assess the feasibility, acceptability and outcome ofKMC on LBW infants, including morbidity and mortality related to prematurity.	Systematic	3								1														1
Translating research findings into practice--the implementation of kangaroo mother care in Ghana.	Bergh AM, Manu R, Davy K, van Rooyen E, Asare GQ, Williams JK, Dedzo M, Twumasi A, Nang-Beifubah A.	Implement Sci. 2012 Aug 13;7:75.	2012	Ghana	Sub-Saharan Africa	38 hospitals	Study to scale up KMC adoption in hospitals	Exploratory	2																			1			1				1
Utilization of postnatal care for newborns and its association with neonatal mortality in India: an analytical appraisal.	Singh A, Yadav A, Singh A.	BMC Pregnancy Childbirth. 2012 May 9;12:33. doi: 10.1186/1471-2393-12-33.	2012	India	South Asia	601 District Level Household Surveys	Analsys of district level household surveys across 34 states in India to determine factors associated with infant mortality in India	Exploratory	2									1
Women's authority during childbirth and Safe Motherhood in Yemen.	Kempe A, Noor-Aldin Alwazer FA, Theorell T.	Sex Reprod Healthc. 2010 Nov;1(4):129-34. doi: 10.1016/j.srhc.2010.07.001. Epub 2010 Jul 24.	2010	Yemen	North Africa / Middle East	220 women with childbirth experience	Study of women's authority during childbirth	Systematic	3																					1								1
[truncated: 39 more columns]
